# Supplementary material for: The impact of AR online shopping experience on customer purchase intention: An empirical study based on the TAM model
Source: PLoS One. 2024 Aug 26;19(8):e0309468. doi: 10.1371/journal.pone.0309468 (PMC11346642; doi:10.1371/journal.pone.0309468)
Supplement: S1 Data — (XLSX) [file pone.0309468.s001.xlsx]

## Sheet: Raw data
SE1	SE2	SE3	SE4	EE1	EE2	EE3	EE4	TE1	TE2	TE3	TE4	AE1	AE2	AE3	AE4	RE1	RE2	RE3	PEOU1	PEOU2	PEOU3	PEOU4	PU1	PU2	PU3	PU4	PI1	PI2	PI3
4	4	4	4	5	5	5	5	5	4	4	4	5	5	4	4	5	5	5	3	4	4	4	4	4	5	4	5	4	4
4	5	4	5	5	5	5	5	5	5	5	5	5	4	4	3	4	3	3	3	4	4	5	4	4	4	5	5	5	5
5	5	4	5	5	5	3	3	5	5	4	5	5	5	5	4	5	5	4	5	5	5	4	5	5	4	5	5	5	4
2	2	2	3	3	3	3	3	3	3	3	3	4	3	3	2	3	3	3	3	4	4	4	3	3	3	3	3	3	3
3	4	3	3	4	5	3	3	5	4	3	3	4	3	3	3	3	3	3	3	3	4	3	3	3	3	4	3	3	3
4	4	3	4	4	4	5	4	4	4	5	4	4	3	3	2	3	4	3	4	3	3	4	3	2	3	4	4	3	3
4	4	4	4	4	4	4	4	4	4	4	4	4	3	4	4	4	3	3	3	3	4	4	4	4	3	3	4	4	4
3	3	4	4	3	4	4	3	3	3	3	3	4	4	4	3	4	3	3	4	4	5	5	3	3	4	4	4	4	3
5	5	5	5	4	5	5	5	5	5	5	5	5	5	5	5	5	5	5	4	5	5	5	5	5	5	5	5	5	5
3	4	3	3	4	4	4	2	4	4	4	4	4	3	2	2	2	2	2	4	2	4	3	4	3	3	4	2	2	2
4	4	4	4	3	4	3	4	3	4	3	4	4	3	4	3	4	3	5	4	4	4	4	4	4	4	3	4	3	3
5	5	5	5	5	5	5	5	5	5	5	5	5	5	5	5	5	5	5	4	5	5	5	5	5	5	5	5	5	5
4	4	3	4	4	4	4	4	4	4	4	4	4	3	3	3	3	4	3	3	4	4	3	4	3	4	4	4	4	4
5	5	5	5	5	5	5	5	3	3	3	3	3	3	3	3	3	3	3	5	5	5	5	3	3	3	3	3	3	3
4	4	4	4	4	4	4	4	4	4	4	4	4	3	3	3	4	4	4	4	4	4	4	5	4	4	5	4	4	4
4	4	4	4	4	4	4	4	4	4	4	4	4	4	4	4	4	4	4	3	4	4	3	4	4	4	4	4	4	4
4	4	4	4	4	4	4	4	3	3	3	3	4	4	4	4	4	4	4	4	4	4	4	4	4	4	4	4	4	4
4	4	4	4	4	4	4	4	4	4	4	4	4	4	4	4	4	4	4	4	4	3	4	4	4	4	4	4	4	4
3	3	3	3	3	3	4	3	3	4	3	3	4	4	3	3	4	3	3	4	4	4	4	3	4	4	4	3	3	3
3	4	3	4	4	4	4	3	4	4	3	4	5	4	3	3	4	2	2	4	4	5	4	5	3	3	5	4	2	3
3	4	4	4	4	4	4	4	4	4	4	4	4	4	4	4	4	4	4	3	3	4	3	4	4	4	4	4	4	4
3	3	3	3	3	3	3	3	3	3	3	3	3	3	3	3	3	3	3	3	3	3	3	3	3	3	3	3	3	3
4	4	4	4	4	4	4	4	4	4	4	4	4	4	4	4	4	4	4	4	4	4	4	4	4	4	4	4	4	4
5	5	5	5	5	5	5	5	5	5	5	5	5	5	5	5	5	5	5	3	3	3	3	5	5	5	5	5	5	5
3	3	3	3	3	3	3	3	3	3	3	3	3	3	3	3	3	3	3	3	3	3	3	3	3	3	3	3	3	3
2	2	2	2	2	2	2	2	3	3	3	3	3	3	3	3	3	3	3	5	5	5	5	3	3	3	3	3	3	3
3	3	3	3	3	3	3	3	3	3	3	3	3	3	3	3	4	4	3	5	4	5	5	3	4	4	3	3	3	3
5	5	5	5	5	5	5	5	5	5	5	5	5	5	5	5	5	5	5	5	5	5	5	5	5	5	5	5	5	5
3	4	4	4	4	4	4	4	3	3	4	3	4	4	2	2	3	2	2	3	3	4	4	4	3	3	4	4	3	4
3	4	4	4	3	3	4	3	3	3	3	3	3	4	3	4	4	3	4	3	4	4	4	4	3	4	3	3	4	3
5	5	5	5	5	5	5	5	5	5	5	5	5	5	5	5	5	5	5	5	5	5	5	5	5	5	5	5	5	5
3	3	3	3	3	3	3	3	3	3	3	3	3	3	3	3	3	3	3	3	3	3	3	3	3	3	3	3	3	3
4	4	5	4	4	5	4	4	4	5	4	5	4	4	3	4	4	5	4	5	4	5	4	5	4	4	5	5	4	4
3	3	3	3	4	5	5	3	4	5	4	4	4	4	4	4	4	5	3	4	4	4	3	5	4	4	5	4	4	4
5	5	5	5	5	5	5	5	5	5	5	5	5	5	5	5	5	5	5	5	5	5	5	5	5	5	5	5	5	5
4	4	4	4	4	4	4	4	4	4	4	4	4	4	4	4	4	4	4	4	4	4	5	4	4	4	4	4	4	4
3	4	3	4	4	3	4	3	4	3	4	3	4	3	3	4	4	3	4	4	5	5	4	4	3	4	4	4	4	4
5	5	5	5	5	5	5	5	5	5	5	5	5	5	5	5	5	5	5	5	5	5	5	5	5	5	5	5	5	5
2	3	2	2	4	4	4	4	3	4	4	4	3	3	3	3	3	3	3	3	2	2	3	3	3	3	3	3	3	3
3	4	4	4	4	4	4	4	4	4	4	4	4	2	2	3	2	2	2	3	4	4	2	4	2	3	4	3	3	3
3	3	3	4	3	4	4	3	3	4	3	4	4	4	3	3	4	4	3	4	3	4	4	4	3	4	4	3	3	3
4	4	4	4	4	4	4	4	4	4	4	4	4	4	4	4	4	4	4	4	4	4	5	4	4	4	4	4	4	4
5	5	5	5	5	5	5	5	5	5	5	5	5	4	4	5	5	4	5	5	5	5	5	5	4	4	5	5	5	5
5	5	5	5	5	5	5	5	5	5	5	5	5	5	5	5	5	5	5	5	5	5	3	5	5	5	5	5	5	5
3	3	3	3	3	3	3	3	3	3	3	3	3	3	3	3	3	3	3	3	3	3	3	3	3	3	3	4	4	3
3	3	4	3	3	3	4	3	3	3	3	4	4	3	4	3	3	4	3	3	3	4	2	3	4	3	4	4	3	4
3	4	4	4	3	3	4	2	4	4	4	2	5	4	1	1	3	3	1	5	5	5	5	4	3	3	3	4	3	4
4	3	3	3	3	4	3	3	3	4	3	4	3	4	3	3	3	4	3	4	3	3	4	3	3	4	3	3	4	3
3	3	3	3	3	3	3	3	3	3	3	3	3	3	3	3	3	3	3	3	3	3	3	3	3	3	3	3	3	3
4	4	3	5	4	4	4	4	4	4	3	3	4	3	3	3	3	3	3	4	4	4	3	3	3	3	4	3	3	3
3	3	3	3	3	3	3	3	3	3	3	3	3	3	3	3	3	3	3	2	2	2	2	3	3	3	3	3	3	2
5	4	4	4	5	4	4	4	5	4	4	4	5	4	4	4	5	4	4	5	4	4	3	5	4	4	4	5	4	4
5	5	5	5	3	3	3	3	3	3	3	3	3	3	3	3	3	3	3	3	3	3	3	3	3	3	3	3	3	3
4	5	5	4	5	4	4	5	4	5	5	4	5	5	5	4	5	4	5	5	5	5	5	5	4	5	4	5	4	5
4	5	3	4	4	5	5	4	4	2	2	4	5	3	2	4	3	3	3	4	5	5	3	4	4	4	5	5	2	4
5	5	5	5	5	5	5	5	5	5	5	5	5	5	5	5	5	5	5	5	5	5	5	5	5	4	5	5	4	3
4	4	4	4	3	4	4	3	4	4	4	4	3	4	4	3	4	3	4	3	4	4	3	4	3	4	4	4	3	4
4	4	4	4	4	4	4	4	4	4	4	4	4	4	4	4	4	4	4	4	4	4	4	4	4	4	4	4	4	4
3	4	4	4	4	4	4	4	4	4	4	4	4	4	4	4	4	5	4	4	3	3	4	4	4	4	4	4	4	4
3	3	3	3	3	3	3	3	3	3	3	3	3	3	3	3	3	3	3	3	3	3	3	3	3	3	3	3	3	3
5	4	5	5	5	5	5	5	5	5	5	5	5	5	5	5	5	5	5	4	5	5	5	5	5	5	5	4	4	4
4	4	4	4	4	4	4	4	4	4	4	4	4	4	4	4	4	4	4	4	4	4	4	4	4	4	4	4	4	4
3	3	2	3	3	2	2	3	3	2	2	2	3	2	2	3	3	3	2	3	4	3	2	3	3	2	3	3	4	3
3	3	3	4	3	3	4	4	3	3	3	3	3	3	3	4	3	3	3	3	4	4	4	3	4	3	4	3	3	3
4	5	4	5	4	5	5	4	5	4	4	4	4	4	4	4	4	3	3	2	2	1	2	4	4	4	5	3	3	4
4	4	3	4	3	3	4	3	4	5	4	4	4	4	3	4	3	4	4	3	4	4	3	4	3	3	4	3	4	4
3	3	3	3	3	3	3	3	3	3	3	3	3	3	3	3	3	3	3	3	3	3	3	3	3	3	3	3	3	3
4	3	4	4	3	3	4	4	4	4	5	4	4	3	4	4	4	3	4	3	4	4	3	4	3	4	4	5	4	3
4	4	4	5	4	4	5	4	4	4	4	5	5	4	5	4	4	5	5	5	5	5	5	4	4	4	4	4	4	4
4	4	4	4	4	4	4	4	4	4	4	4	4	4	4	4	4	4	4	3	4	4	3	4	4	4	4	4	4	4
4	4	4	4	4	4	4	4	4	4	4	4	4	4	3	3	4	3	3	4	4	4	4	4	4	4	4	3	3	4
3	4	3	4	3	4	3	4	3	4	4	3	3	3	4	4	3	4	3	2	3	3	2	3	3	4	3	3	3	4
4	4	4	4	4	4	4	4	4	4	4	4	4	4	4	4	4	4	4	3	4	4	2	4	4	4	4	4	4	4
5	4	5	4	5	4	4	4	4	3	4	4	3	4	4	5	5	4	4	5	5	5	5	5	5	5	4	4	4	4
5	5	5	4	5	3	5	5	5	3	4	4	5	4	4	4	5	4	4	5	5	4	4	4	4	4	4	4	4	4
4	5	3	4	5	5	5	3	3	4	5	4	5	4	4	5	4	5	4	5	5	5	4	5	5	5	5	4	4	5
3	4	4	5	5	4	5	5	3	5	4	4	5	5	5	5	4	5	4	5	5	4	4	3	4	4	4	5	4	4
5	4	4	4	4	4	5	4	5	4	4	4	5	5	5	4	4	5	4	4	3	5	4	4	4	4	4	5	5	4
4	4	5	4	4	4	5	3	4	4	4	4	5	4	4	4	3	4	4	5	5	3	4	3	4	4	4	4	4	4
5	5	4	4	4	4	4	3	5	4	4	4	4	5	4	5	4	4	5	5	5	5	4	3	4	4	5	4	3	4
4	4	5	3	5	4	5	4	4	5	3	4	3	4	4	5	4	4	4	3	4	5	5	3	5	5	4	4	4	5
5	3	5	5	5	5	3	3	5	4	4	4	5	3	4	4	4	5	4	4	5	5	5	5	4	4	4	5	4	3
4	4	5	5	5	4	5	4	5	5	5	4	5	4	4	4	3	4	4	5	3	5	4	4	4	4	4	4	4	3
4	4	4	4	4	4	5	4	5	4	4	4	4	5	4	5	4	3	4	3	4	4	4	4	4	4	5	5	5	4
5	5	5	4	5	4	3	5	3	5	4	4	4	5	4	4	4	5	5	3	4	5	4	4	4	4	4	4	4	4
5	4	5	4	5	4	5	4	5	3	5	4	4	5	4	4	5	5	4	4	5	5	4	5	5	4	4	4	4	5
2	3	2	2	3	2	1	1	3	2	2	1	2	1	1	2	2	3	2	1	1	1	2	2	2	1	2	3	2	1
4	4	3	4	4	4	4	4	4	4	4	4	5	4	4	5	4	5	4	5	3	4	4	3	4	4	4	4	5	4
5	5	3	4	5	5	3	5	3	4	4	5	4	4	4	5	4	4	4	5	5	4	4	4	4	4	4	5	5	3
4	4	3	4	4	5	5	4	5	5	4	4	4	5	4	4	4	4	5	4	4	4	5	5	4	4	4	5	4	5
4	5	3	4	4	4	5	4	4	5	5	5	4	5	3	5	5	4	5	5	5	3	4	4	5	4	4	4	3	4
3	4	5	4	4	4	3	4	5	4	4	4	4	4	5	5	4	3	4	3	3	4	5	3	4	3	4	4	4	5
5	4	4	5	4	4	3	5	4	5	4	4	5	5	4	4	5	5	4	5	3	4	4	5	4	5	4	4	4	4
4	4	5	5	5	3	3	3	5	5	4	4	5	4	4	5	4	5	4	5	4	5	4	5	4	4	4	4	4	5
4	5	3	5	4	4	4	4	5	4	4	4	4	4	3	5	5	4	4	5	4	4	4	5	4	5	4	4	4	4
5	4	4	4	5	4	5	4	5	4	4	4	4	4	5	4	4	4	4	5	4	5	5	5	5	4	5	5	5	3
3	4	5	4	5	4	5	4	5	4	4	3	4	4	4	4	4	5	4	5	4	4	4	4	5	4	4	4	4	3
5	5	5	3	5	4	4	4	5	4	4	5	5	4	4	5	4	4	4	5	5	4	4	4	4	4	5	4	5	5
3	4	4	5	4	4	5	5	5	5	4	5	4	4	3	5	3	4	4	3	5	4	5	5	4	4	4	5	4	4
4	4	4	4	5	3	4	4	5	4	4	3	3	4	4	5	4	4	4	5	4	4	4	4	4	4	4	4	5	4
4	5	5	4	4	4	5	4	3	4	5	4	3	5	5	5	4	4	5	5	5	5	5	5	4	4	4	3	4	4
4	4	5	4	4	3	4	5	5	4	4	5	5	4	4	5	3	3	4	4	5	5	5	5	5	5	3	4	5	4
1	2	2	2	2	1	1	2	2	1	3	2	1	1	2	1	2	2	3	1	3	2	1	1	2	2	2	1	1	3
5	5	5	4	5	4	5	5	4	4	3	4	4	5	3	4	5	4	4	4	3	5	4	3	5	5	5	4	4	4
2	2	1	2	1	2	1	2	1	2	2	1	2	2	2	1	2	2	1	3	3	1	1	1	3	2	2	3	2	2
4	4	5	4	4	4	5	4	5	5	4	3	5	4	3	5	4	4	5	3	4	5	4	5	4	4	4	4	4	4
3	4	5	4	4	5	5	4	5	4	5	4	3	4	4	5	4	4	5	5	4	4	5	3	4	4	4	4	4	4
4	4	5	5	4	5	5	4	3	5	4	4	4	4	4	4	4	4	5	5	4	4	4	4	4	4	5	4	5	5
4	4	5	5	4	4	4	4	3	3	4	5	4	4	5	4	3	4	4	5	4	5	5	4	4	5	5	4	4	5
2	2	2	1	2	2	2	2	2	2	2	2	1	1	2	1	2	2	1	3	2	1	1	3	2	2	1	2	2	2
4	4	4	4	5	5	5	5	4	4	4	4	4	5	4	5	4	4	4	5	4	5	5	5	4	4	3	4	4	5
4	5	5	5	4	5	4	5	5	4	4	4	3	5	5	3	5	4	5	4	4	5	5	3	4	4	4	4	4	5
5	4	5	4	4	5	3	5	5	4	4	4	4	4	3	3	4	4	4	5	5	5	4	4	4	4	5	5	5	5
4	4	3	5	5	3	5	5	5	5	4	5	4	5	4	5	4	4	4	5	5	5	4	3	4	5	4	4	5	4
4	4	4	4	4	5	4	5	5	5	5	5	5	5	3	5	4	4	5	5	5	5	4	3	4	4	5	4	5	4
4	4	5	4	4	5	5	3	3	4	5	5	5	4	5	5	5	3	5	5	4	4	5	5	5	3	5	5	4	4
5	4	4	5	5	5	5	4	5	5	5	3	5	4	4	4	4	4	5	4	4	5	5	5	4	4	4	4	4	4
5	4	5	4	4	5	5	5	5	4	4	4	4	4	4	4	5	4	4	5	5	5	4	4	4	4	4	5	4	5
5	4	5	4	5	3	5	4	3	5	5	4	4	4	4	5	4	4	4	5	5	5	5	5	4	3	5	5	3	4
5	4	4	4	4	5	4	4	5	4	4	4	3	4	5	5	4	4	4	5	5	4	5	4	4	3	4	4	3	4
5	5	5	4	3	5	3	4	4	4	5	3	4	4	4	4	4	5	4	5	5	4	4	5	4	4	5	5	4	4
4	4	4	4	4	4	3	4	4	5	4	4	4	4	4	3	4	5	5	3	4	4	4	4	5	4	3	4	4	4
4	4	5	4	5	4	5	5	5	5	4	4	5	4	5	4	5	4	4	4	5	5	4	3	4	4	4	4	4	5
4	5	4	4	4	4	5	3	3	4	4	5	4	5	5	5	4	4	4	4	5	4	3	5	5	5	5	5	4	5
5	5	5	4	4	4	4	4	3	4	4	5	4	4	5	5	3	4	4	4	3	5	4	5	4	5	4	4	5	4
4	4	5	4	5	5	4	4	4	4	3	4	4	4	4	4	4	4	4	5	4	4	5	3	5	4	5	4	4	4
4	4	5	4	5	4	5	4	4	4	4	4	3	4	5	3	4	5	4	3	4	4	4	3	4	5	4	5	4	4
5	4	5	4	5	5	5	4	4	5	5	5	4	5	3	3	4	4	4	5	4	5	4	4	5	5	3	4	4	5
5	5	5	4	4	5	4	4	5	4	4	4	4	5	3	5	4	4	4	5	4	5	4	4	5	4	5	5	4	4
3	4	5	5	4	4	4	4	4	5	4	5	3	5	4	5	4	4	4	5	5	4	5	4	4	4	4	4	5	4
3	4	5	4	5	4	5	4	5	5	4	3	5	4	5	3	4	4	4	5	5	4	3	5	4	4	5	4	4	4
2	1	2	2	1	2	2	2	2	2	1	2	2	2	2	2	2	2	2	2	1	2	2	3	2	2	2	1	2	2
4	4	4	4	5	4	4	5	4	5	4	4	5	4	5	4	4	5	4	4	5	5	4	4	3	3	4	4	5	4
4	4	5	5	4	5	5	5	5	4	4	4	4	4	4	5	4	5	4	5	5	5	5	5	4	5	5	4	4	5
2	3	2	2	2	2	2	1	3	2	2	3	2	2	1	2	2	2	2	2	1	1	2	1	2	1	2	2	2	1
1	2	3	2	2	3	1	2	2	1	2	3	2	1	2	1	2	1	1	1	1	1	1	3	2	2	2	1	2	2
4	4	4	4	4	5	4	3	4	4	5	5	4	5	3	5	5	4	4	4	5	4	4	4	5	4	4	4	4	4
4	5	4	4	3	4	4	4	5	4	4	4	4	5	5	3	4	4	5	5	4	4	4	4	5	5	4	4	4	5
3	5	5	4	5	5	5	4	3	4	5	4	3	4	4	4	4	4	4	5	5	3	4	5	4	4	5	5	4	4
4	5	3	4	4	5	5	5	3	5	4	4	3	5	4	4	4	3	4	5	3	5	4	5	4	4	4	4	4	4
1	2	1	2	1	1	2	2	2	2	2	2	2	2	2	2	2	2	2	1	1	3	1	2	2	2	2	2	2	1
2	2	2	2	2	2	2	2	1	2	1	2	2	2	2	1	2	2	2	2	1	1	2	1	1	3	2	1	2	2
4	4	5	5	4	5	4	4	4	4	4	4	4	4	4	5	4	4	3	5	5	5	4	5	4	4	4	4	5	3
4	4	5	4	5	4	5	5	5	5	4	4	4	5	4	4	4	5	4	3	4	4	4	5	4	3	5	5	4	5
2	2	1	2	2	1	1	1	3	2	1	2	2	2	3	1	2	2	2	1	3	2	2	1	2	2	2	2	2	2
4	4	4	4	5	5	4	3	5	4	4	4	4	4	5	5	4	4	5	5	4	4	4	5	3	3	4	4	4	4
5	3	5	4	5	3	4	4	3	4	5	4	5	4	4	5	4	5	3	5	5	5	4	5	4	4	4	4	5	3
4	4	3	4	5	3	4	4	5	4	5	4	4	5	4	4	4	4	4	5	5	4	4	4	4	4	3	4	4	4
3	5	5	4	4	5	5	4	3	4	5	5	4	3	5	4	5	4	5	4	4	4	4	5	4	4	5	4	4	5
1	2	3	2	1	1	3	2	3	2	2	2	1	2	2	3	2	1	1	2	2	2	2	2	1	2	2	1	1	2
3	5	5	4	4	4	5	4	5	4	3	3	5	4	4	4	4	4	4	5	4	5	4	5	4	4	4	5	4	5
4	3	4	4	4	4	5	4	5	3	4	5	4	5	4	5	5	4	4	5	5	5	5	5	4	4	4	5	5	5
4	4	5	5	5	4	5	5	4	5	4	5	4	4	4	5	4	4	5	5	5	4	5	4	4	4	4	4	5	5
5	5	4	4	4	5	4	4	3	4	4	5	5	5	4	5	5	4	4	3	4	5	5	3	4	4	5	4	4	5
4	4	4	3	4	5	4	4	5	4	5	4	4	4	3	4	4	4	4	4	4	5	4	4	4	5	5	4	5	5
4	5	5	3	5	5	5	4	4	4	4	5	4	5	4	5	5	4	3	5	4	5	4	4	4	4	4	5	4	4
2	1	1	2	1	3	2	1	1	1	2	2	1	2	2	2	2	2	2	1	1	1	2	1	1	1	2	3	2	3
5	4	5	5	5	3	3	3	5	5	4	4	5	4	4	5	4	5	4	4	4	5	5	5	4	4	4	4	5	4
1	2	1	3	1	2	1	1	3	1	2	2	2	2	1	2	1	1	1	2	1	1	2	2	2	1	2	2	2	2
4	3	5	4	4	4	5	4	4	5	4	5	5	5	4	4	5	4	4	5	5	4	5	4	5	4	4	3	4	4
2	1	1	2	2	2	1	2	1	2	2	3	2	2	2	2	2	1	2	1	1	2	1	1	2	1	1	1	1	2
4	5	4	4	5	3	5	5	3	4	4	4	4	4	5	4	4	5	4	4	3	5	4	5	5	4	4	4	3	4
4	4	5	4	4	4	4	4	5	5	5	5	4	5	4	5	5	3	4	4	4	4	4	5	4	4	5	4	5	5
4	4	5	4	4	4	5	4	4	5	4	5	4	4	4	5	3	5	4	4	4	5	4	4	4	4	3	4	4	4
4	4	3	4	4	5	4	4	5	4	4	5	5	4	4	5	5	4	5	4	5	5	5	5	4	4	4	4	5	5
5	3	3	5	5	4	5	4	4	5	4	4	4	5	4	3	4	4	4	5	3	5	5	5	4	4	4	4	5	5
2	2	1	1	2	3	2	1	1	2	2	1	1	1	1	1	3	3	2	1	1	1	1	2	1	1	2	2	1	1
4	5	5	4	5	4	3	4	4	4	4	4	5	4	5	4	3	4	4	5	5	5	3	4	5	4	4	4	4	5
4	4	5	4	4	4	5	5	5	3	4	4	4	5	4	4	4	3	4	5	5	4	5	4	4	4	4	5	4	4
5	5	5	4	3	4	5	5	4	5	4	4	3	5	4	5	4	4	5	5	5	5	5	4	4	4	4	4	4	3
4	4	4	4	3	5	4	5	5	4	5	5	4	4	5	3	4	3	4	5	4	4	4	4	4	4	4	4	4	5
4	4	5	5	4	4	5	5	5	4	4	4	4	4	4	5	5	4	4	5	4	5	5	4	4	4	4	3	4	4
1	3	2	2	1	1	2	1	1	1	1	2	1	1	3	2	1	2	2	2	3	1	1	2	1	2	1	2	1	1
4	4	3	4	5	4	4	3	3	4	5	4	5	4	4	5	5	4	5	5	3	3	4	4	5	5	5	5	4	4
2	3	2	2	2	2	1	2	1	2	2	2	1	1	2	1	2	2	2	2	2	1	1	2	2	2	1	2	2	1
4	4	4	3	4	4	5	4	4	4	4	4	3	4	5	5	4	4	5	5	4	5	5	5	5	4	4	5	5	4
5	5	5	5	5	5	3	3	5	5	4	4	3	4	4	5	4	4	5	4	3	4	4	4	4	5	4	4	4	4
4	5	5	4	4	4	3	5	3	3	5	4	4	4	4	4	3	4	4	5	5	3	4	5	4	4	4	5	5	4
3	4	5	5	5	5	5	5	5	4	4	4	4	5	4	5	5	4	4	4	3	4	4	5	4	4	4	5	4	5
4	4	4	4	4	3	5	4	5	5	4	4	4	5	4	4	4	3	4	4	5	4	5	4	5	4	4	4	4	5
5	4	5	5	4	5	5	3	3	5	5	5	5	4	5	3	5	5	4	4	5	4	3	5	5	3	4	4	4	5
4	4	4	3	4	4	5	4	3	5	5	4	4	4	4	4	4	5	3	5	4	4	4	5	4	5	4	4	4	4
4	5	4	3	4	4	5	4	4	4	4	4	4	4	4	5	4	3	5	4	3	4	5	4	4	4	4	4	4	4
4	4	3	5	5	4	3	5	3	4	4	3	4	3	4	3	4	5	4	4	3	5	5	5	4	3	4	4	3	4
3	5	4	5	4	5	4	5	4	4	5	4	4	5	4	5	4	3	5	4	3	4	3	4	5	3	5	4	5	3
3	4	5	5	4	5	5	4	5	5	3	5	5	4	3	5	5	4	5	4	3	5	4	4	5	4	5	5	5	4
4	5	4	3	4	5	4	4	5	5	4	4	3	3	3	4	4	5	3	4	3	4	5	4	4	3	3	5	4	4
4	5	4	5	4	4	5	4	5	4	3	5	4	4	4	5	5	3	3	5	5	5	4	5	4	4	5	5	4	4
4	4	3	4	4	5	5	4	3	4	4	5	4	3	3	4	3	2	3	3	4	4	3	4	3	3	4	4	5	5
4	4	4	5	4	3	4	4	5	4	5	5	5	4	4	4	5	4	4	5	5	5	5	5	4	4	5	5	4	4
5	5	4	4	4	5	4	4	3	4	4	5	4	3	4	5	3	3	3	3	4	4	4	4	3	3	4	4	3	4
4	5	4	4	4	5	4	5	4	5	5	5	5	4	5	5	5	5	5	4	5	5	4	5	5	5	5	5	4	5
5	4	5	4	4	5	4	5	4	5	4	4	4	4	4	4	4	4	4	5	5	5	4	4	4	4	4	4	4	4
4	5	5	5	5	5	4	4	3	4	4	3	5	5	4	4	4	3	2	4	5	4	5	4	4	5	5	5	4	5
5	5	5	5	5	5	4	4	4	4	5	5	4	5	4	4	4	4	4	4	4	5	4	5	5	5	5	5	4	4
3	4	4	4	3	4	5	5	5	5	4	4	5	4	5	5	4	5	4	4	5	5	5	4	4	4	5	3	5	5
4	4	3	5	3	4	4	3	4	5	4	5	4	3	3	5	3	4	3	4	3	5	3	4	3	3	4	2	3	4
4	4	4	4	4	4	4	3	5	4	4	5	4	4	5	5	4	4	4	4	4	4	4	5	5	5	4	4	4	5
4	5	5	5	4	4	4	4	5	4	5	4	3	3	3	3	4	4	3	4	5	4	5	4	5	4	4	3	3	3
3	3	3	4	3	3	3	3	4	3	3	4	3	3	3	3	3	3	3	3	3	3	3	3	3	3	3	3	3	3
5	4	4	5	4	5	3	5	5	4	5	4	5	5	4	4	4	4	5	5	4	5	4	5	4	4	5	5	4	5
4	4	5	5	4	5	4	5	5	4	4	5	4	5	4	5	4	4	4	5	5	5	5	5	5	5	4	4	4	5

## Sheet: The mean, standard deviation, v
	N valid	N missing	Mean	Standard deviation	Variance	Minimum	Maximum
SE1	202	0	3.797	0.97399	0.949	1	5
SE2	202	0	3.9554	0.88267	0.779	1	5
SE3	202	0	3.9406	1.06338	1.131	1	5
SE4	202	0	3.9356	0.88706	0.787	1	5
EE1	202	0	3.9257	0.98214	0.965	1	5
EE2	202	0	3.9604	0.96631	0.934	1	5
EE3	202	0	3.9901	1.04615	1.094	1	5
EE4	202	0	3.8069	0.99118	0.982	1	5
TE1	202	0	3.9257	1.02187	1.044	1	5
TE2	202	0	3.9307	0.95945	0.921	1	5
TE3	202	0	3.8614	0.9091	0.826	1	5
TE4	202	0	3.901	0.89781	0.806	1	5
AE1	202	0	3.8861	0.97323	0.947	1	5
AE2	202	0	3.8515	0.98634	0.973	1	5
AE3	202	0	3.7228	0.94757	0.898	1	5
AE4	202	0	3.8762	1.08794	1.184	1	5
RE1	202	0	3.8218	0.88544	0.784	1	5
RE2	202	0	3.7574	0.9387	0.881	1	5
RE3	202	0	3.7376	0.98014	0.961	1	5
PEOU1	202	0	3.9554	1.08035	1.167	1	5
PEOU2	202	0	3.9059	1.06321	1.13	1	5
PEOU3	202	0	4.0396	1.08743	1.183	1	5
PEOU4	202	0	3.8515	1.06398	1.132	1	5
PU1	202	0	3.9455	0.99851	0.997	1	5
PU2	202	0	3.8218	0.91853	0.844	1	5
PU3	202	0	3.7723	0.90197	0.814	1	5
PU4	202	0	3.9307	0.91703	0.841	1	5
PI1	202	0	3.896	0.94321	0.89	1	5
PI2	202	0	3.7921	0.9338	0.872	1	5
PI3	202	0	3.8515	0.96078	0.923	1	5
